# Supplementary material for: Comprehensive Anatomical Staging Predicts Clinical Progression in Mild Cognitive Impairment: A Data-Driven Approach
Source: Int J Mol Sci. 2025 Jun 9;26(12):5514. doi: 10.3390/ijms26125514 (PMC12193007; doi:10.3390/ijms26125514)
Supplement: Supplementary file 1 [file ijms-26-05514-s001.zip]

Archive with 1 entries (1 files):
- ijms-3645765-supplementary.pdf
